# Supplementary material for: Prognostic value of the DNA integrity index in patients with malignant lung tumors
Source: Oncotarget. 2018 Apr 20;9(30):21281–8. doi: 10.18632/oncotarget.25086 (PMC5940399; doi:10.18632/oncotarget.25086)
Supplement: Supplementary file 2 [file oncotarget-09-21281-s002.xlsx]

## Sheet: Sheet1
Stafe (E-early, L=advaced and metastatic	DNA Integrity Index	Date of operation	Patient code	Hospital	Age	Gender M=0, F=1	Smoking Yes=1, No=0	Diabetes Yes=1, No=0	BMI	CT scan tumour mass	Pathology	Type	Stage	Death (IF YES DATE)	Date	Laset seen	Days to death
E	0.316139	2015-04-20	JH007	Harefield	57	1	1	0	21	39	Squamous Cell Carcinoma	Primary	T2AN1M0	Alive	2015-04-20	2017-05-01	742
E	0.11875	2016-01-27	MAS05	Harefield	76	0	1	0	23	25	Keratinising squamous cell carcinoma	Primary	pT2a PL1 N0 R0	Alive	2016-01-27	2017-05-01	460
E	0.27605	2016-01-27	MAS06	Harefield	75	1	0	0	29	16	Undifferentiated Adenocarcinoma	Primary	pT1b PL0 N1 R0	Alive	2016-01-27	2017-05-01	460
E	0.247586	2016-01-28	MAS07	Harefield	56	1	1	1	22.5	45	Mucinous adenocarcinoma acinar predominant	Primary	pT2a PL0 N2 (station 6) ?R1	Alive	2016-01-28	2017-05-01	459
E	0.0441329	2016-02-01	MAS08	Harefield	76	0	0	0	21	22	Adenocarcinoma (local recurrence?)	Primary	pT1a N0 Mx PL0 R0 (or pT2a N0 Mx PL1?)	Alive	2016-02-01	2017-05-01	455
E	0.0119404	2016-02-08	MAS10	Harefield	71	0	1	0	20	70	Keratinising squamous cell carcinoma	Primary	T2BN0MX	Alive	2016-02-08	2017-05-01	448
E	0.0425706	2016-02-09	MAS11	Harefield	70	1	1	0	26	37	Non-mucinous adenocarcinoma	Primary	T1AN0MX	Alive	2016-02-09	2017-05-01	447
E	0.138985	2016-02-09	MAS12	Harefield	50	1	1	1	21.5	38	Non-mucinous adenocarcinoma	Primary	T2AN0MX	Alive	2016-02-09	2017-05-01	447
E	0.112111	2016-02-22	MAS13	Harefield	67	1	0	0	18	35	Non-mucinous adenocarcinoma	Primary	T2BN2MX	Alive	2016-02-22	2017-05-01	434
E	0.441973	2016-02-22	MAS14	Harefield	56	1	0	0	19.2	15	Non-mucinous adenocarcinoma	Primary	T1AN0MX	Alive	2016-02-22	2017-05-01	434
E	0.091252	2016-02-23	MAS15	Harefield	70	0	1	0	25	55	Non keratinising squamous cell carcinoma	Primary	T2AN0MX	Alive	2016-02-23	2016-05-11	78
E	0.0974631	2016-02-29	MAS19	Harefield	72	0	1	0	21	18	Non-mucinous adenocarcinoma	Primary	T1BN0MX	Alive	2016-02-29	2017-05-01	427
E	0.328508	2016-03-03	MAS21	Harefield	77	1	0	0	20	39	None-keratinising squamous carcinoma	Primary	T2AN0MX	Alive	2016-03-03	2017-05-01	424
E	0.286379	2016-03-08	MAS22	Harefield	72	1	0	0	19.7	45	Adenocarcinoma	Primary	T2AN2MX	Alive	2016-03-08	2017-04-30	418
E	0.14927	2016-03-21	MAS23	Harefield	62	1	1	0	25	27	Adenocarcinoma	Primary	T2AN0MX	Alive	2016-03-21	2017-05-01	406
E	0.360732	2016-04-05	MAS24	Harefield	79	1	1	0	21.2	51	Adenocarcinoma	Primary	T2AN0MX	Alive	2016-04-05	2017-05-01	391
E	0.0651541	2016-04-05	MAS25	Harefield	47	0	0	0	20.5	26	Adenocarcinoma	Primary	T1AN0MX	Alive	2016-04-05	2017-05-01	391
L	0.858321	2015-06-14	JC009	Harefield	64	0	0	0	22.7	66	Adenocarcinoma	Primary	T3N1M0	Alive	2015-06-14	2017-05-01	687
L	0.913502	2015-12-06	MAS01	Harefield	56	0	1	1	21	40	Primary Adenocarinoma (squamous differentiation)	Primary	T4N0MXR1	Alive	2015-12-06	2017-05-01	512
L	0.93425	2016-01-17	MAS03	Harefield	66	0	1	0	22	23	2 metastatic renal and bladder cell carcinoma, 1 primary lung adeno	Metastatic	No staging	Alive	2016-01-17	2017-05-01	470
L	0.71	2016-01-18	MAS04	Harefield	71	0	1	0	20	74	Squamous CC 2 nodules in 2 separate lobes	Primary	T4N1MXPL0R0	2016-07-01	2016-01-18	2016-07-01	165
L	0.174948	2016-02-02	MAS09	Harefield	60	0	1	0	28.5	N/A	Metastatic adenocarcinoma (acinar/cribriform architecture, nuclear stratification and necrosis morphologically favouring metastasis from a colorectal primary)	Metastatic	No staging	Alive	2016-02-02	2017-05-01	454
L	0.11875	2016-02-25	MAS16	Harefield	34	0	0	0	18	20	Metastatic colorectal adenocarinoma	Metastatic	No staging	Alive	2016-02-25	2017-05-01	431
L	0.572759	2016-02-25	MAS17	Harefield	72	0	1	0	20.5	16	Oesphageal cancer - adenocarcinoma	Metastatic	No staging	Alive	2016-02-25	2017-05-01	431
L	0.93	2016-02-29	MAS18	Harefield	73	0	1	0	22.7	58	Keratinising squamous cell carcinoma	Primary	T4N2MX	Alive	2016-02-29	2017-05-01	427
L	0.705638	2016-03-03	MAS20	Harefield	56	0	0	0	26	24	Squamous Cell Carcinoma secondary from lung	Metastatic	No staging	2016-05-20	2016-03-03	2016-05-20	78
L	0.548286	2015-12-08	MAS02	Harefield	58.0932	0	0	0	20.5	43	Metastatic colorectal adenocarinoma	Metastatic	No staging	Alive	2015-12-08	2017-05-01	510
L	0.494828	2016-01-22	PW01	Harefield	66.5945	0	1	0	21.5	34	Metastatic renal	Metastatic	No staging	Alive	2016-01-22	2017-05-01	465
L	0.88	2016-01-27	RR02	Harefield	63.8411	1	1	1	19.5	37	Adenocarcnoma	Primary	T3N1M0	Alive	2016-01-27	2017-05-01	460
Control	0.213159	n/a	C1	Harefield	81	1
Control	0.0612987	n/a	C2	Harefield	48	0
Control	0.00730956	n/a	C3	Harefield	87	0
Control	0.141905	n/a	C4	Harefield	54	0
Control	0.364755	n/a	C5	Harefield	65	1
Control	0.294023	n/a	C6	Harefield	41	1
Control	0.357992	n/a	C7	Harefield	39	0
Control	0.00824151	n/a	C8	Harefield	49	1
Control	0.2	n/a	C9	Harefield	43	0
Control	0.0548845	n/a	C10	Harefield	54	0
Control	0.371087	n/a	C11	Harefield	28	1
Control	0.246126	n/a	C12	Harefield	39	0
Control	0.44	n/a	C13	Harefield	27	1
Control	0.22	n/a	C14	Harefield	37	1
Control	0.428211	n/a	C15	Harefield	45	1
Control	0.246548	n/a	C16	Harefield	43	1
Control	0.484453	n/a	C17	Harefield	50	1
Control	0.115645	n/a	C18	Harefield	39	0
Control	0.054646	n/a	C19	Harefield	41	1
